# Supplementary material for: Detecting local genetic correlations with scan statistics
Source: Nat Commun. 2021 Apr 1;12:2033. doi: 10.1038/s41467-021-22334-6 (PMC8016883; doi:10.1038/s41467-021-22334-6)
Supplement: Supplementary file 4 — Supplementary Data 1 [file 41467_2021_22334_MOESM4_ESM.xlsx]

## Sheet: STable 14
Chr	Begin_pos(MB)	Stop_pos(MB)	Size(MB)	Trait pair	Sign	Pval	Qval
1	2.354	2.401	0.047	SCZ-ASD	neg	0.00239952	0.0491902
1	8.353	8.516	0.163	SCZ-NEU	neg	0.00759848	0.0425915
1	30.404	30.482	0.078	BIP-SCZ	pos	0.00039992	0.00823835
1	30.407	30.461	0.054	SCZ-NEU	pos	0.00739852	0.0435691
1	30.411	30.523	0.112	SCZ-MDD	pos	0.00159968	0.0299576
1	37.087	37.276	0.189	BIP-NEU	pos	0.00259948	0.0409918
1	37.143	37.253	0.11	SCZ-NEU	pos	0.00759848	0.0437426
1	37.143	37.276	0.133	MDD-NEU	pos	0.00259948	0.0269046
1	41.744	41.821	0.077	BIP-IQ	neg	0.00319936	0.0435113
1	41.756	41.851	0.095	ASD-IQ	pos	0.00079984	0.0407918
1	41.834	41.85	0.016	SCZ-IQ	pos	0.00159968	0.0176807
1	43.757	44.491	0.734	SCZ-ADHD	pos	0.00019996	0.0407918
1	43.76	44.463	0.703	SCZ-IQ	neg	0.0059988	0.0339406
1	43.764	44.457	0.693	ADHD-IQ	neg	0.00019996	0.0135973
1	53.64	53.746	0.106	BIP-NEU	pos	0.00159968	0.0364372
1	72.509	72.844	0.335	ASD-IQ	pos	0.00139972	0.0407918
1	72.511	72.85	0.339	MDD-IQ	pos	0.00059988	0.0407918
1	73.597	73.961	0.364	SCZ-MDD	pos	0.00039992	0.0203959
1	73.655	73.967	0.312	SCZ-ADHD	pos	0.00479904	0.0449365
1	87.802	87.961	0.159	MDD-NEU	pos	0.00279944	0.0264674
1	96.449	97.061	0.612	ADHD-ASD	pos	0.00119976	0.0489502
1	98.304	98.572	0.268	SCZ-NEU	pos	0.00039992	0.00915372
1	98.446	98.493	0.047	SCZ-IQ	pos	0.0039992	0.0292355
1	109.835	110.206	0.371	BIP-IQ	pos	0.00419916	0.0478238
1	150	150.165	0.165	BIP-SCZ	pos	0.00119976	0.0130711
1	154.821	155.026	0.205	BIP-SCZ	pos	0.00719856	0.0318793
1	154.833	154.924	0.091	BIP-NEU	pos	0.00119976	0.0409918
1	154.834	154.929	0.095	SCZ-NEU	pos	0.00819836	0.0436563
1	175.684	175.757	0.073	SCZ-IQ	neg	0.00539892	0.0319436
1	230.213	230.272	0.059	SCZ-NEU	pos	0.00139972	0.0181964
2	2.285	2.368	0.083	SCZ-MDD	pos	0.00119976	0.0247151
2	10.977	10.987	0.01	ADHD-IQ	neg	0.00439912	0.0377591
2	22.338	22.977	0.639	SCZ-MDD	pos	0.00219956	0.0348546
2	22.407	22.569	0.162	SCZ-ADHD	pos	0.00679864	0.0469106
2	22.425	22.568	0.143	SCZ-NEU	pos	0.00659868	0.04351
2	22.426	22.759	0.333	BIP-SCZ	pos	0.00059988	0.00776095
2	22.43	22.964	0.534	MDD-NEU	pos	0.00219956	0.0239636
2	45.954	45.969	0.015	BIP-NEU	pos	0.00219956	0.0375758
2	57.93	58.506	0.576	SCZ-NEU	pos	0.00179964	0.019796
2	73.179	73.849	0.67	BIP-SCZ	pos	0.0123975	0.0484832
2	73.179	73.854	0.675	SCZ-IQ	neg	0.0109978	0.0420618
2	100.801	101.047	0.246	ADHD-IQ	neg	0.00219956	0.0265241
2	162.798	162.909	0.111	SCZ-IQ	neg	0.00079984	0.0111978
2	162.847	162.892	0.045	ASD-IQ	pos	0.00079984	0.0326335
2	193.117	194.69	1.573	BIP-SCZ	pos	0.00519896	0.0258739
2	200.009	201.308	1.299	BIP-SCZ	pos	0.00259948	0.0165421
2	204.991	205.009	0.018	NEU-ADHD	pos	0.00139972	0.031727
2	206.553	206.586	0.033	MDD-NEU	pos	0.00259948	0.0257472
2	208.013	208.091	0.078	MDD-NEU	pos	0.00759848	0.0496276
2	208.02	208.089	0.069	SCZ-MDD	pos	0.00059988	0.0175679
2	215.401	215.563	0.162	MDD-NEU	pos	0.00119976	0.0165567
2	215.403	215.515	0.112	NEU-ASD	pos	0.00039992	0.0815837
2	226.242	226.349	0.107	NEU-IQ	neg	0.00139972	0.0138639
2	226.243	226.361	0.118	MDD-NEU	pos	0.00879824	0.0496982
2	233.548	233.819	0.271	BIP-SCZ	pos	0.00059988	0.00730442
2	233.554	233.83	0.276	SCZ-ADHD	neg	0.0009998	0.0227732
3	2.427	2.533	0.106	SCZ-NEU	neg	0.0019996	0.0199008
3	2.429	2.577	0.148	BIP-SCZ	pos	0.00039992	0.00915372
3	2.436	2.587	0.151	SCZ-IQ	pos	0.00039992	0.00823835
3	2.569	2.578	0.009	SCZ-ASD	pos	0.00039992	0.0203959
3	9.364	9.463	0.099	NEU-IQ	neg	0.0105979	0.0474697
3	16.823	16.974	0.151	NEU-IQ	neg	0.00939812	0.0461164
3	16.841	16.878	0.037	SCZ-NEU	pos	0.00379924	0.0334017
3	24.049	24.272	0.223	SCZ-IQ	neg	0.0029994	0.0244566
3	36.843	36.905	0.062	BIP-SCZ	pos	0.00139972	0.0132337
3	49.384	50.24	0.856	NEU-IQ	neg	0.010198	0.0466502
3	52.528	53.1	0.572	BIP-SCZ	pos	0.00079984	0.00919816
3	52.531	53.1	0.569	SCZ-IQ	neg	0.00439912	0.0292816
3	52.532	52.831	0.299	NEU-IQ	neg	0.00779844	0.0411368
3	52.541	53.003	0.462	BIP-IQ	neg	0.0009998	0.0254949
3	52.545	52.927	0.382	BIP-NEU	pos	0.00379924	0.0434802
3	63.805	64.007	0.202	BIP-SCZ	pos	0.00239952	0.0162548
3	71.434	71.692	0.258	SCZ-NEU	pos	0.00679864	0.0434701
3	71.472	71.603	0.131	SCZ-ADHD	pos	0.00279944	0.0360428
3	71.474	71.687	0.213	SCZ-ASD	pos	0.00259948	0.0484449
3	71.474	71.629	0.155	ADHD-IQ	neg	0.00039992	0.0163167
3	71.479	71.685	0.206	NEU-IQ	neg	0.0009998	0.0114977
3	71.483	71.685	0.202	ASD-IQ	neg	0.00059988	0.0407918
3	71.502	71.684	0.182	SCZ-IQ	neg	0.00019996	0.010198
3	76.728	76.854	0.126	MDD-NEU	pos	0.0079984	0.0506565
3	107.081	107.408	0.327	SCZ-NEU	neg	0.00839832	0.0436303
3	135.799	136.508	0.709	NEU-IQ	neg	0.00779844	0.0421916
3	135.899	136.528	0.629	SCZ-NEU	pos	0.00779844	0.0425915
3	143.453	143.472	0.019	NEU-IQ	neg	0.00079984	0.00973923
3	182.251	182.326	0.075	NEU-ASD	pos	0.00039992	0.0407918
3	182.254	182.328	0.074	MDD-NEU	pos	0.00039992	0.00910929
3	182.256	182.312	0.056	MDD-ASD	pos	0.00039992	0.0271946
3	185.928	185.941	0.013	NEU-IQ	neg	0.00639872	0.0375036
3	187.943	188.009	0.066	NEU-IQ	pos	0.00959808	0.0462453
3	192.218	192.243	0.025	BIP-MDD	pos	0.00019996	0.0407918
4	17.259	17.279	0.02	ADHD-IQ	neg	0.00379924	0.0355747
4	25.588	25.603	0.015	SCZ-IQ	pos	0.0079984	0.0375577
4	31.113	31.204	0.091	SCZ-ADHD	pos	0.00159968	0.0274612
4	41.976	42.199	0.223	MDD-ASD	pos	0.00039992	0.0407918
4	41.977	42.189	0.212	MDD-NEU	pos	0.00019996	0.0135973
4	80.187	80.218	0.031	SCZ-ADHD	pos	0.00039992	0.0163167
4	103.238	103.963	0.725	ADHD-ASD	pos	0.00179964	0.0458908
4	103.555	103.984	0.429	SCZ-ADHD	neg	0.00559888	0.0443604
4	104.917	105.049	0.132	MDD-NEU	pos	0.00739852	0.0496417
4	118.642	119.055	0.413	BIP-SCZ	pos	0.00819836	0.0342124
4	176.84	176.871	0.031	SCZ-NEU	pos	0.00559888	0.0407367
4	176.849	176.959	0.11	SCZ-IQ	neg	0.00539892	0.0338226
4	183.162	183.18	0.018	MDD-NEU	neg	0.00179964	0.0219133
5	60.484	60.919	0.435	BIP-SCZ	pos	0.0069986	0.0314937
5	60.489	60.972	0.483	SCZ-IQ	neg	0.00619876	0.0341727
5	80.727	80.929	0.202	BIP-IQ	pos	0.00219956	0.0373925
5	87.933	87.978	0.045	NEU-IQ	pos	0.00079984	0.0109845
5	87.993	88.27	0.277	SCZ-ADHD	pos	0.00419916	0.0480571
5	87.993	88.255	0.262	ADHD-IQ	neg	0.00079984	0.0136639
5	89.275	89.412	0.137	SCZ-IQ	neg	0.00139972	0.0163301
5	103.577	104.047	0.47	ADHD-ASD	pos	0.0009998	0.0509898
5	103.667	104.095	0.428	BIP-MDD	pos	0.00059988	0.0305939
5	103.673	104.047	0.374	MDD-ASD	pos	0.00019996	0.0407918
5	103.678	104.094	0.416	MDD-ADHD	pos	0.00019996	0.0407918
5	137.834	137.963	0.129	BIP-SCZ	pos	0.00419916	0.0229339
5	139.515	139.715	0.2	NEU-IQ	pos	0.00439912	0.0288692
5	139.731	140.519	0.788	SCZ-IQ	neg	0.00539892	0.0328563
5	151.924	152.356	0.432	BIP-SCZ	pos	0.0039992	0.0224166
5	165.456	165.538	0.082	NEU-IQ	neg	0.00139972	0.0145571
5	166.037	166.218	0.181	NEU-IQ	neg	0.00139972	0.0152496
5	166.97	167.064	0.094	MDD-NEU	pos	0.00019996	0.00683197
5	166.97	167.05	0.08	NEU-ADHD	pos	0.00039992	0.0407918
5	166.979	167.06	0.081	MDD-ASD	pos	0.0009998	0.0407918
5	166.986	167.064	0.078	MDD-ADHD	pos	0.00079984	0.0407918
5	174.473	174.682	0.209	SCZ-IQ	neg	0.0129974	0.0474405
5	174.664	174.687	0.023	SCZ-ASD	pos	0.00019996	0.0203959
6	1.261	1.285	0.024	SCZ-ADHD	neg	0.004999	0.0411918
6	25.761	26.503	0.742	BIP-SCZ	pos	0.0107978	0.0444138
6	26.312	27.144	0.832	SCZ-MDD	pos	0.00059988	0.0204959
6	27.297	28.301	1.004	BIP-SCZ	pos	0.00539892	0.0257948
6	27.375	28.309	0.934	MDD-NEU	pos	0.00379924	0.0329267
6	27.668	28.417	0.749	SCZ-MDD	pos	0.00059988	0.0244751
6	27.668	28.315	0.647	SCZ-NEU	pos	0.00619876	0.0435979
6	40.295	40.344	0.049	ADHD-IQ	neg	0.00159968	0.0234239
6	43.094	43.199	0.105	SCZ-IQ	neg	0.00619876	0.0333183
6	98.188	98.402	0.214	ADHD-IQ	neg	0.00019996	0.0203959
6	98.31	98.843	0.533	BIP-IQ	pos	0.00019996	0.0407918
6	98.322	98.898	0.576	NEU-IQ	neg	0.0029994	0.0223884
6	98.389	98.625	0.236	SCZ-IQ	pos	0.00359928	0.0272517
6	98.395	98.594	0.199	ASD-IQ	pos	0.00019996	0.0407918
6	108.895	109.011	0.116	SCZ-IQ	neg	0.0039992	0.0283943
6	126.608	127.078	0.47	ADHD-IQ	neg	0.00479904	0.0380232
6	126.612	127.088	0.476	NEU-IQ	neg	0.00019996	0.0135973
6	128.308	128.318	0.01	SCZ-IQ	neg	0.00279944	0.0237393
6	166.986	167.002	0.016	BIP-NEU	pos	0.00059988	0.0307439
6	166.988	167.003	0.015	BIP-SCZ	pos	0.0019996	0.0154043
7	1.856	2.498	0.642	BIP-SCZ	pos	0.00179964	0.0143971
7	12.249	12.285	0.036	MDD-NEU	pos	0.00059988	0.0112341
7	24.772	24.784	0.012	BIP-SCZ	pos	0.0113977	0.0453837
7	28.407	28.483	0.076	SCZ-ADHD	neg	0.00419916	0.0455277
7	71.518	71.866	0.348	SCZ-ADHD	neg	0.00459908	0.0451148
7	71.68	71.868	0.188	ADHD-IQ	neg	0.00039992	0.010198
7	71.69	71.861	0.171	SCZ-IQ	pos	0.0009998	0.0131224
7	82.378	82.517	0.139	SCZ-NEU	pos	0.00539892	0.0421916
7	82.38	82.518	0.138	SCZ-MDD	pos	0.00159968	0.0274612
7	82.386	82.524	0.138	MDD-NEU	pos	0.00179964	0.0232828
7	104.819	105.077	0.258	SCZ-IQ	neg	0.00439912	0.0302262
7	109.098	109.22	0.122	MDD-NEU	pos	0.0089982	0.0494901
7	109.822	110.11	0.288	SCZ-ASD	pos	0.00039992	0.0117119
7	117.478	117.63	0.152	MDD-NEU	pos	0.00679864	0.0471372
7	137.007	137.081	0.074	SCZ-NEU	neg	0.00059988	0.00955194
7	137.047	137.094	0.047	BIP-SCZ	pos	0.00139972	0.0126583
7	139.36	139.542	0.182	SCZ-NEU	pos	0.0029994	0.0275162
7	154.706	154.896	0.19	SCZ-IQ	neg	0.00979804	0.0416897
8	13.966	13.993	0.027	SCZ-IQ	neg	0.00779844	0.0374325
8	27.406	27.479	0.073	SCZ-ADHD	pos	0.00459908	0.0473705
8	38.022	38.311	0.289	BIP-SCZ	pos	0.00039992	0.0102979
8	38.022	38.346	0.324	SCZ-ASD	pos	0.0009998	0.0227732
8	69.839	69.853	0.014	NEU-IQ	neg	0.0019996	0.0173299
8	92.892	93.185	0.293	BIP-IQ	pos	0.0009998	0.0339932
8	92.986	93.18	0.194	ADHD-IQ	pos	0.00019996	0.0407918
8	94.701	94.946	0.245	MDD-ASD	pos	0.00159968	0.0466192
8	94.755	94.947	0.192	MDD-NEU	pos	0.00919816	0.0492927
8	116.368	116.639	0.271	SCZ-NEU	pos	0.00059988	0.0103479
8	139.493	139.582	0.089	SCZ-IQ	pos	0.00559888	0.0323827
8	142.616	142.658	0.042	ASD-IQ	pos	0.00019996	0.0203959
8	143.072	143.353	0.281	SCZ-IQ	neg	0.0079984	0.0369288
8	143.305	143.358	0.053	BIP-SCZ	pos	0.00019996	0.010198
8	143.306	143.341	0.035	NEU-IQ	neg	0.00159968	0.0144667
8	143.307	143.343	0.036	BIP-IQ	neg	0.00159968	0.0296668
8	143.311	143.348	0.037	SCZ-NEU	pos	0.00019996	0.00819836
8	145.573	145.745	0.172	ADHD-IQ	neg	0.00079984	0.0163167
9	11.075	11.619	0.544	MDD-NEU	pos	0.00619876	0.0444601
9	23.282	23.386	0.104	NEU-IQ	neg	0.00019996	0.00679864
9	23.288	23.383	0.095	BIP-NEU	neg	0.00179964	0.0335387
9	23.345	23.426	0.081	BIP-IQ	pos	0.00019996	0.0203959
9	23.345	23.36	0.015	ASD-IQ	pos	0.00119976	0.0407918
9	84.736	85.148	0.412	SCZ-ADHD	pos	0.00659868	0.0471009
9	96.169	96.453	0.284	MDD-NEU	pos	0.0009998	0.0147828
9	98.198	98.316	0.118	MDD-NEU	pos	0.0009998	0.015843
9	98.198	98.313	0.115	NEU-IQ	pos	0.00019996	0.0203959
9	101.066	101.076	0.01	SCZ-ADHD	pos	0.00239952	0.0353072
9	120.487	120.528	0.041	NEU-ADHD	pos	0.00079984	0.0407918
9	120.498	120.526	0.028	MDD-NEU	pos	0.00019996	0.010198
9	122.549	122.621	0.072	SCZ-ADHD	pos	0.00179964	0.0285174
9	122.652	122.673	0.021	NEU-IQ	neg	0.00019996	0.00509898
9	122.655	122.677	0.022	MDD-IQ	neg	0.00019996	0.0203959
9	122.66	122.672	0.012	MDD-NEU	pos	0.00019996	0.00819836
9	131.817	131.972	0.155	SCZ-IQ	pos	0.00719856	0.0368498
9	134.845	134.934	0.089	ADHD-IQ	neg	0.00319936	0.0345194
9	134.849	134.934	0.085	NEU-IQ	neg	0.00219956	0.0183003
10	4.24	4.26	0.02	NEU-IQ	pos	0.0029994	0.0231065
10	8.781	8.85	0.069	SCZ-ADHD	pos	0.00359928	0.0436148
10	8.797	8.849	0.052	NEU-ADHD	pos	0.00119976	0.0349644
10	18.53	18.774	0.244	BIP-SCZ	pos	0.004999	0.0253521
10	18.54	18.578	0.038	SCZ-ASD	pos	0.00039992	0.0136639
10	104.384	104.973	0.589	BIP-SCZ	pos	0.00039992	0.0059131
10	104.591	104.964	0.373	SCZ-NEU	pos	0.00019996	0.00514897
10	106.385	106.831	0.446	ADHD-ASD	pos	0.00139972	0.0475905
10	106.392	106.832	0.44	ADHD-IQ	neg	0.00479904	0.0366149
10	106.412	106.828	0.416	SCZ-NEU	pos	0.00679864	0.0423915
10	106.412	106.835	0.423	MDD-ADHD	pos	0.00019996	0.0203959
10	106.438	106.834	0.396	SCZ-ADHD	pos	0.0009998	0.0256199
10	106.455	106.833	0.378	MDD-NEU	pos	0.0039992	0.0332733
10	106.596	106.832	0.236	NEU-ADHD	pos	0.00219956	0.0407918
10	114.826	115.01	0.184	MDD-NEU	pos	0.00439912	0.0338895
10	114.874	114.911	0.037	NEU-IQ	pos	0.00439912	0.0279944
10	126.744	126.762	0.018	ADHD-IQ	neg	0.0059988	0.042819
10	126.75	126.759	0.009	NEU-IQ	neg	0.00779844	0.0433019
11	13.266	13.39	0.124	BIP-NEU	neg	0.00019996	0.0136639
11	13.268	13.378	0.11	SCZ-NEU	pos	0.00719856	0.0436027
11	28.589	28.697	0.108	SCZ-ADHD	pos	0.00119976	0.0245951
11	28.602	28.71	0.108	NEU-ADHD	pos	0.00019996	0.0407918
11	28.602	28.684	0.082	ADHD-IQ	neg	0.00379924	0.0372687
11	57.359	57.692	0.333	SCZ-IQ	neg	0.00919816	0.0407347
11	57.362	57.692	0.33	MDD-NEU	pos	0.00879824	0.0510787
11	57.363	57.692	0.329	SCZ-MDD	pos	0.00059988	0.0153719
11	57.371	57.689	0.318	SCZ-NEU	pos	0.00479904	0.0389461
11	57.371	57.419	0.048	NEU-IQ	neg	0.00879824	0.0442007
11	61.418	61.514	0.096	NEU-ADHD	pos	0.00039992	0.0271946
11	61.52	61.664	0.144	BIP-MDD	pos	0.00039992	0.0271946
11	61.536	61.612	0.076	BIP-IQ	pos	0.0009998	0.0407918
11	63.586	63.795	0.209	BIP-MDD	pos	0.00139972	0.0571086
11	63.587	63.826	0.239	BIP-SCZ	pos	0.00039992	0.00636796
11	72.183	72.196	0.013	SCZ-IQ	pos	0.0109978	0.0428129
11	79.056	79.195	0.139	BIP-IQ	pos	0.0009998	0.029137
11	112.742	112.924	0.182	SCZ-NEU	pos	0.0009998	0.0148542
11	112.75	112.927	0.177	MDD-NEU	pos	0.00039992	0.00823835
11	112.759	113.053	0.294	SCZ-IQ	neg	0.00459908	0.029685
11	112.761	113.321	0.56	NEU-IQ	neg	0.00019996	0.00815837
11	112.823	113.287	0.464	BIP-SCZ	pos	0.00519896	0.025404
11	112.828	113.054	0.226	BIP-IQ	neg	0.00159968	0.0326335
11	113.148	113.452	0.304	SCZ-MDD	pos	0.00019996	0.0135973
11	113.155	113.448	0.293	SCZ-NEU	pos	0.00019996	0.0136639
11	113.226	113.31	0.084	NEU-ADHD	pos	0.00079984	0.0326335
11	113.235	113.445	0.21	MDD-NEU	pos	0.00019996	0.0407918
11	113.286	113.453	0.167	BIP-NEU	pos	0.00019996	0.0204959
11	113.287	113.451	0.164	BIP-SCZ	pos	0.00039992	0.0055189
11	113.964	114.008	0.044	BIP-NEU	pos	0.00019996	0.0407918
11	113.965	114.015	0.05	BIP-IQ	pos	0.00459908	0.0498637
11	113.97	114.004	0.034	NEU-IQ	pos	0.00359928	0.0243822
11	120.397	120.45	0.053	BIP-IQ	pos	0.00339932	0.0435538
11	124.597	124.644	0.047	SCZ-NEU	pos	0.00139972	0.0172083
11	124.601	124.614	0.013	SCZ-IQ	pos	0.00039992	0.00752577
11	124.603	124.646	0.043	SCZ-ASD	pos	0.00039992	0.0163967
11	124.606	124.656	0.05	BIP-SCZ	pos	0.00379924	0.0230125
11	124.61	124.658	0.048	SCZ-ADHD	pos	0.00079984	0.0234239
11	130.662	130.76	0.098	BIP-SCZ	pos	0.00359928	0.0223367
11	130.702	130.89	0.188	SCZ-NEU	pos	0.00039992	0.00827834
11	130.778	130.896	0.118	BIP-SCZ	pos	0.00019996	0.0135973
11	131.167	131.222	0.055	MDD-NEU	pos	0.0019996	0.0229954
11	131.365	131.403	0.038	BIP-SCZ	pos	0.00019996	0.00588454
11	131.369	131.399	0.03	SCZ-IQ	neg	0.00279944	0.0247284
11	131.38	131.404	0.024	BIP-MDD	pos	0.00019996	0.0203959
11	131.381	131.402	0.021	SCZ-MDD	pos	0.00019996	0.0203959
11	131.43	131.479	0.049	NEU-IQ	neg	0.00059988	0.00950579
11	132.387	132.416	0.029	SCZ-IQ	neg	0.00039992	0.0059988
11	133.793	133.842	0.049	NEU-IQ	neg	0.00039992	0.00910929
11	133.794	133.856	0.062	SCZ-IQ	neg	0.00039992	0.00693195
11	133.795	134.069	0.274	SCZ-NEU	pos	0.00879824	0.0448291
11	133.806	134.102	0.296	BIP-SCZ	pos	0.00119976	0.0118833
11	133.819	133.852	0.033	ADHD-IQ	neg	0.00459908	0.0378964
11	133.821	133.853	0.032	SCZ-ADHD	pos	0.00019996	0.010198
11	133.825	133.852	0.027	SCZ-MDD	pos	0.00079984	0.0183074
11	134.237	134.281	0.044	SCZ-ADHD	neg	0.0059988	0.0459908
11	134.245	134.281	0.036	BIP-SCZ	pos	0.00019996	0.00683197
12	0.17	0.235	0.065	MDD-NEU	pos	0.00819836	0.0489559
12	1.738	1.758	0.02	ASD-IQ	pos	0.00179964	0.0458908
12	2.284	2.345	0.061	BIP-SCZ	pos	0.00019996	0.0407918
12	2.286	2.343	0.057	SCZ-NEU	pos	0.00019996	0.00588454
12	2.287	2.345	0.058	SCZ-ASD	neg	0.00019996	0.0135973
12	2.299	2.334	0.035	BIP-NEU	pos	0.00139972	0.0409918
12	2.3	2.508	0.208	SCZ-IQ	neg	0.009998	0.0417224
12	2.404	2.532	0.128	BIP-SCZ	pos	0.0019996	0.0144109
12	10.306	10.316	0.01	NEU-IQ	neg	0.00679864	0.0387706
12	12.088	12.106	0.018	SCZ-ADHD	pos	0.00719856	0.0465657
12	16.081	16.104	0.023	NEU-IQ	neg	0.0029994	0.0216164
12	22.873	22.894	0.021	MDD-NEU	pos	0.00819836	0.0503958
12	49.37	49.479	0.109	ADHD-IQ	neg	0.00039992	0.0135973
12	49.386	49.492	0.106	BIP-IQ	pos	0.00039992	0.0271946
12	66.344	66.389	0.045	ADHD-IQ	neg	0.00439912	0.0394008
12	72.643	72.698	0.055	SCZ-MDD	pos	0.00219956	0.032365
12	72.648	72.689	0.041	MDD-NEU	pos	0.00359928	0.03255
12	72.649	72.695	0.046	SCZ-NEU	pos	0.00039992	0.00752577
12	89.704	89.813	0.109	MDD-ADHD	pos	0.00039992	0.0271946
12	89.716	89.779	0.063	ADHD-ASD	pos	0.00159968	0.0466192
12	89.726	89.776	0.05	NEU-ADHD	pos	0.00119976	0.0305939
12	91.981	92.471	0.49	BIP-SCZ	pos	0.0109978	0.0446022
12	93.086	93.332	0.246	NEU-IQ	pos	0.0109978	0.0482557
12	99.35	99.693	0.343	BIP-SCZ	pos	0.00019996	0.00815837
12	99.357	99.696	0.339	BIP-IQ	neg	0.00059988	0.0305939
12	99.357	99.695	0.338	SCZ-IQ	neg	0.00159968	0.0167966
12	99.362	99.69	0.328	BIP-MDD	pos	0.00139972	0.0475905
12	99.423	99.539	0.116	BIP-NEU	pos	0.0009998	0.0409918
12	109.788	110.069	0.281	SCZ-NEU	neg	0.00419916	0.0354409
12	118.496	118.887	0.391	MDD-ASD	pos	0.00139972	0.0475905
12	118.589	118.89	0.301	MDD-NEU	pos	0.00019996	0.0203959
12	122.776	123.915	1.139	BIP-SCZ	pos	0.00439912	0.022854
12	123.439	123.747	0.308	SCZ-IQ	pos	0.00019996	0.0407918
12	125.799	125.826	0.027	MDD-NEU	pos	0.00939812	0.0491052
13	19.532	19.627	0.095	ADHD-ASD	pos	0.00059988	0.0407918
13	31.633	31.65	0.017	ADHD-IQ	neg	0.00059988	0.0135973
13	78.807	78.971	0.164	ADHD-ASD	pos	0.00059988	0.0611878
13	106.628	106.642	0.014	NEU-IQ	pos	0.00339932	0.0236819
13	106.633	106.641	0.008	BIP-IQ	neg	0.00259948	0.0407918
14	21.099	21.123	0.024	MDD-ASD	pos	0.00059988	0.0305939
14	21.278	21.304	0.026	SCZ-IQ	neg	0.00859828	0.0388714
14	23.824	23.85	0.026	SCZ-NEU	neg	0.00639872	0.0435526
14	26.924	27.185	0.261	NEU-IQ	neg	0.00519896	0.0321112
14	29.5	30.194	0.694	ADHD-IQ	neg	0.00079984	0.0149061
14	29.988	30.187	0.199	SCZ-ADHD	pos	0.00159968	0.0299576
14	30.012	30.179	0.167	NEU-IQ	neg	0.00079984	0.0103479
14	30.015	30.191	0.176	BIP-SCZ	pos	0.00039992	0.00689862
14	30.024	30.177	0.153	SCZ-NEU	pos	0.00159968	0.0185741
14	30.049	30.184	0.135	SCZ-IQ	neg	0.00019996	0.0135973
14	30.052	30.191	0.139	BIP-IQ	neg	0.00119976	0.0271946
14	33.267	33.31	0.043	ADHD-IQ	neg	0.00539892	0.0399134
14	33.281	33.313	0.032	SCZ-IQ	neg	0.0103979	0.0427688
14	33.289	33.308	0.019	NEU-IQ	pos	0.00059988	0.010248
14	33.293	33.309	0.016	SCZ-ADHD	pos	0.00019996	0.0203959
14	72.391	72.464	0.073	SCZ-NEU	pos	0.00559888	0.0421916
14	74.87	74.925	0.055	SCZ-ASD	pos	0.00279944	0.044145
14	74.87	74.925	0.055	SCZ-IQ	neg	0.00639872	0.0335543
14	75.058	75.378	0.32	MDD-NEU	pos	0.00019996	0.00585597
14	99.656	99.763	0.107	BIP-SCZ	pos	0.00019996	0.0203959
14	99.657	99.729	0.072	SCZ-ADHD	pos	0.00059988	0.0203959
14	103.823	104.18	0.357	MDD-IQ	pos	0.00019996	0.0407918
14	104.006	104.364	0.358	BIP-SCZ	pos	0.00039992	0.00752577
14	104.194	104.363	0.169	SCZ-IQ	pos	0.00179964	0.0179964
15	46.298	46.675	0.377	NEU-IQ	neg	0.00839832	0.0432206
15	47.479	47.685	0.206	MDD-NEU	pos	0.00439912	0.0326792
15	47.487	47.686	0.199	MDD-ADHD	pos	0.00079984	0.0326335
15	61.814	61.906	0.092	SCZ-ADHD	neg	0.004999	0.0429081
15	84.695	85.398	0.703	BIP-SCZ	pos	0.00179964	0.014973
15	89.983	90.031	0.048	BIP-NEU	pos	0.00339932	0.046684
15	91.382	91.429	0.047	SCZ-NEU	pos	0.00019996	0.010248
15	91.398	91.442	0.044	SCZ-MDD	pos	0.00019996	0.0407918
15	91.398	91.43	0.032	SCZ-ADHD	pos	0.00019996	0.0135973
15	91.4	91.431	0.031	NEU-IQ	neg	0.00959808	0.0454309
15	91.406	91.432	0.026	BIP-SCZ	pos	0.0019996	0.0148542
15	91.417	91.431	0.014	BIP-NEU	pos	0.00159968	0.0327934
15	101.95	101.963	0.013	NEU-IQ	neg	0.00039992	0.00819836
16	5.786	5.847	0.061	ADHD-IQ	neg	0.00679864	0.0469106
16	7.651	7.677	0.026	NEU-IQ	pos	0.00559888	0.0337532
16	7.661	7.669	0.008	BIP-NEU	pos	0.00379924	0.0460379
16	9.873	9.976	0.103	BIP-SCZ	pos	0.0079984	0.0347131
16	25.78	25.793	0.013	NEU-ADHD	neg	0.00159968	0.0326335
16	28.619	29.004	0.385	SCZ-IQ	neg	0.0107978	0.0427987
16	29.925	30.018	0.093	BIP-SCZ	pos	0.00159968	0.0138639
16	53.424	53.544	0.12	ADHD-IQ	neg	0.00119976	0.0189193
17	17.626	18.044	0.418	SCZ-IQ	neg	0.0141972	0.049352
17	34.901	34.961	0.06	SCZ-IQ	pos	0.0135973	0.0488165
17	65.466	65.485	0.019	SCZ-IQ	neg	0.0135973	0.0480291
18	35.11	35.26	0.15	MDD-NEU	pos	0.00039992	0.010248
18	35.118	35.198	0.08	NEU-ADHD	pos	0.0009998	0.0339932
18	39.295	39.32	0.025	NEU-ADHD	pos	0.00239952	0.0409918
18	50.54	51.069	0.529	ADHD-IQ	neg	0.00719856	0.0480678
18	50.606	51.056	0.45	NEU-IQ	neg	0.00139972	0.0132337
18	50.671	51.055	0.384	SCZ-IQ	neg	0.0103979	0.0419768
18	52.471	53.515	1.044	MDD-NEU	pos	0.00079984	0.0137306
18	52.733	52.822	0.089	SCZ-NEU	pos	0.00179964	0.0188062
18	77.554	77.586	0.032	SCZ-IQ	neg	0.0119976	0.0450944
19	0.734	0.738	0.004	NEU-IQ	neg	0.00039992	0.00745305
19	1.851	1.872	0.021	SCZ-IQ	neg	0.00759848	0.0373016
19	1.927	1.993	0.066	ADHD-IQ	neg	0.0019996	0.0273279
19	19.352	19.804	0.452	BIP-SCZ	pos	0.0059988	0.0280379
19	19.373	19.627	0.254	SCZ-ADHD	pos	0.00679864	0.0453974
19	30.728	30.766	0.038	ADHD-IQ	neg	0.0019996	0.0256199
19	31.669	31.715	0.046	BIP-NEU	pos	0.00139972	0.0358678
19	31.809	31.922	0.113	ADHD-IQ	neg	0.00339932	0.035013
19	46.439	46.505	0.066	NEU-IQ	neg	0.00239952	0.0191962
19	47.54	47.742	0.202	NEU-IQ	neg	0.010198	0.0474427
19	47.549	47.628	0.079	ADHD-IQ	neg	0.0029994	0.0341598
19	49.093	49.251	0.158	BIP-SCZ	pos	0.0069986	0.0321638
19	50.058	50.177	0.119	SCZ-IQ	neg	0.00219956	0.0209958
19	50.066	50.189	0.123	BIP-SCZ	pos	0.00439912	0.0234253
19	58.915	59.094	0.179	BIP-IQ	pos	0.00359928	0.0434031
20	1.495	1.51	0.015	SCZ-ADHD	neg	0.00259948	0.0356995
20	1.871	1.901	0.03	SCZ-IQ	neg	0.0123975	0.0458078
20	18.902	18.975	0.073	SCZ-ADHD	pos	0.00639872	0.0473048
20	21.09	21.549	0.459	ADHD-ASD	pos	0.00019996	0.0407918
20	21.097	21.549	0.452	SCZ-ASD	pos	0.00279944	0.0478238
20	37.261	37.503	0.242	BIP-SCZ	pos	0.00819836	0.0348832
20	43.561	43.731	0.17	BIP-SCZ	pos	0.0039992	0.0230224
20	44.677	44.78	0.103	BIP-NEU	pos	0.0029994	0.0439198
20	47.43	47.799	0.369	BIP-IQ	neg	0.00259948	0.0378781
20	48.092	48.153	0.061	BIP-SCZ	pos	0.00219956	0.0153969
20	48.108	48.131	0.023	BIP-NEU	pos	0.0039992	0.0435702
20	48.11	48.137	0.027	SCZ-IQ	neg	0.00919816	0.03992
20	48.114	48.147	0.033	SCZ-NEU	pos	0.00119976	0.0166367
20	49.598	49.636	0.038	BIP-SCZ	pos	0.00119976	0.0124175
21	15.833	15.862	0.029	SCZ-ADHD	neg	0.004999	0.0447737
21	15.842	15.848	0.006	BIP-SCZ	pos	0.00239952	0.0157469
21	15.842	15.848	0.006	SCZ-ASD	neg	0.00079984	0.0204959
21	18.415	18.463	0.048	ADHD-IQ	neg	0.00039992	0.0116548
21	18.953	19.045	0.092	MDD-NEU	pos	0.0039992	0.0319936
21	19.006	19.033	0.027	NEU-IQ	neg	0.00019996	0.010198
21	40.306	40.317	0.011	BIP-NEU	pos	0.00339932	0.0437662
22	39.941	40.076	0.135	SCZ-IQ	neg	0.00019996	0.00512398
22	39.946	40.104	0.158	BIP-SCZ	pos	0.0039992	0.0235508
This table shows all genome segments identified by LOGODetect across 21 trait pairs, including their locations, scan statistic sign, p-value, and q-value. The table is organized following the order of chromosome and the beginning position of the detected region.
