# Supplementary material for: Detecting local genetic correlations with scan statistics
Source: Nat Commun. 2021 Apr 1;12:2033. doi: 10.1038/s41467-021-22334-6 (PMC8016883; doi:10.1038/s41467-021-22334-6)
Supplement: Supplementary file 5 — Supplementary Data 2 [file 41467_2021_22334_MOESM5_ESM.xlsx]

## Sheet: STable 21
Detected region (Unit: MB)	BIP-SCZ	BIP-MDD	BIP-NEU	BIP-ADHD	BIP-ASD	BIP-IQ	SCZ-MDD	SCZ-NEU	SCZ-ADHD	SCZ-ASD	SCZ-IQ	MDD-NEU	MDD-ADHD	MDD-ASD	MDD-IQ	NEU-ADHD	NEU-ASD	NEU-IQ	ADHD-ASD	ADHD-IQ	ASD-IQ	Trait pair count
chr1										2.354-2.401												1
								8.353-8.516														1
	30.404-30.482						30.411-30.523	30.407-30.461														3
			37.087-37.276					37.143-37.253				37.143-37.276										3
						41.744-41.821					41.834-41.850										41.756-41.851	3
									43.757-44.491		43.760-44.463									43.764-44.457		3
			53.64-53.746																			1
															72.511-72.850						72.509-72.844	2
							73.597-73.961		73.655-73.967													2
												87.802-87.961										1
																			96.449-97.061			1
								98.304-98.572			98.446-98.493											2
						109.835-110.206																1
	150.000-150.165																					1
	154.821-155.026		154.834-154.929					154.834-154.929														3
											175.684-175.757											1
								230.213-230.272														1
chr2							2.285-2.368															1
																				10.977-10.987		1
	22.426-22.759						22.338-22.977	22.425-22.568	22.407-22.569			22.430-22.964										5
			45.954-45.969																			1
								57.930-58.506														1
	73.179-73.849										73.179-73.854											2
																				100.801-101.047		1
											162.798-162.909										162.847-162.892	2
	193.117-194.690																					1
	200.009-201.308																					1
																204.991-205.009						1
												206.553-206.586										1
							208.020-208.089					208.013-208.091										2
												215.401-215.563					215.403-215.515					2
												226.243-226.361						226.242-226.349				2
	233.548-233.819								233.554-233.830													2
chr3	2.429-2.577							2.427-2.533		2.569-2.578	2.436-2.587											4
																		9.364-9.463				1
								16.841-16.878										16.823-16.974				2
											24.049-24.272											1
	36.843-36.905																					1
																		49.384-50.240				1
	52.528-53.100		52.545-52.927			52.541-53.003					52.531-53.100							52.532-52.831				5
	63.805-64.007																					1
								71.434-71.692	71.472-71.603	71.474-71.687	71.502-71.684							71.479-71.685		71.474-71.629	71.483-71.685	7
												76.728-76.854										1
								107.081-107.408														1
								135.899-136.528										135.799-136.508				2
																		143.453-143.472				1
												182.254-182.328		182.256-182.312			182.251-182.326					3
																		185.928-185.941				1
																		187.943-188.009				1
		192.218-192.243																				1
chr4																				17.259-17.279		1
											25.588-25.603											1
									31.113-31.204													1
												41.977-42.189		41.976-42.199								2
									80.187-80.218													1
									103.555-103.984										103.328-103.963			2
												104.917-105.049										1
	118.642-119.055																					1
								176.840-176.871			176.849-176.959											2
												183.162-183.180										1
chr5	60.484-60.919										60.489-60.972											2
						80.727-80.929																1
									87.993-88.27									87.933-87.978		87.993-88.255		3
											89.275-89.412											1
		103.667-104.095											103.678-104.094	103.673-104.047					103.577-104.047			4
	137.834-137.963																					1
											139.731-140.519							139.515-139.715				2
	151.924-152.356																					1
																		165.456-165.538				1
																		166.037-166.218				1
												166.970-167.064	166.986-167.064	166.979-167.060		166.970-167.050						4
										174.664-174.687	174.473-174.682											2
chr6									1.261-1.285													1
	25.761-26.503						26.312-27.144															2
	27.297-28.301						27.668-28.417	27.668-28.315				27.375-28.309										4
																				40.295-40.344		1
											43.094-43.199											1
						98.310-98.843					98.389-98.625							98.322-98.898		98.188-98.402	98.395-98.594	5
											108.895-109.011											1
																		126.612-127.088		126.608-127.078		2
											128.308-128.318											1
	166.988-167.003		166.986-167.002																			2
chr7	1.856-2.498																					1
												12.249-12.285										1
	24.772-24.784																					1
									28.407-28.483													1
									71.518-71.866		71.690-71.861									71.680-71.868		3
							82.380-82.518	82.378-82.517				82.386-82.524										3
											104.819-105.077											1
												109.098-109.220										1
										109.822-110.110												1
												117.478-117.630										1
	137.047-137.094							137.007-137.081														2
								139.360-139.542														1
											154.706-154.896											1
chr8											13.966-13.993											1
									27.406-27.479													1
	38.022-38.311									38.022-38.346												2
																		69.839-69.853				1
						92.892-93.185														92.986-93.180		2
												94.755-94.947		94.701-94.946								2
								116.368-116.639														1
											139.493-139.582											1
																					142.616-142.658	1
	143.305-143.358					143.307-143.343		143.311-143.348			143.072-143.353							143.306-143.341				5
																				145.573-145.745		1
chr9												11.075-11.619										1
			23.288-23.383			23.345-23.426												23.282-23.386			23.345-23.360	4
									84.736-85.148													1
												96.169-96.453										1
												98.198-98.316						98.198-98.313				2
									101.066-101.076													1
												120.498-120.526				120.487-120.528						2
									122.549-122.621			122.660-122.672			122.655-122.677			122.652-122.673				4
											131.817-131.972											1
																		134.849-134.934		134.845-134.934		2
chr10																		4.240-4.260				1
									8.781-8.850							8.797-8.849						2
	18.530-18.774									18.540-18.578												2
	104.384-104.973							104.591-104.964														2
								106.412-106.828	106.438-106.834			106.455-106.833	106.412-106.835			106.596-106.832			106.385-106.831	106.392-106.832		7
												114.826-115.010						114.874-114.911				2
																		126.750-126.759		126.744-126.762		2
chr11			13.266-13.390					13.268-13.378														2
									28.589-28.697							28.602-28.710				28.602-28.684		3
							57.363-57.692	57.371-57.689			57.359-57.692	57.362-57.692						57.371-57.419				5
		61.520-61.664				61.536-61.612										61.418-61.514						3
	63.587-63.826	63.586-63.795																				2
											72.183-72.196											1
						79.056-79.195																1
	112.823-113.451		113.286-113.453			112.828-113.054	113.148-113.452	112.742-112.924, 113.155-113.448			112.759-113.053	112.750-112.927, 113.235-113.445				113.226-113.310		112.761-113.321				11
			113.964-114.008			113.965-114.015												113.970-114.004				3
						120.397-120.450																1
	124.606-124.656							124.597-124.644	124.610-124.658	124.603-124.646	124.601-124.614											5
	130.662-130.896							130.702-130.890														2
												131.167-131.222										1
	131.365-131.403	131.380-131.404					131.381-131.402				131.369-131.399							131.430-131.479				5
											132.387-132.416											1
	133.806-134.102, 134.245-134.281						133.825-133.852	133.795-134.069	133.821-133.853, 134.237-134.281		133.794-133.856							133.819-133.852		133.793-133.852		9
chr12												0.170-0.235										1
																					1.738-1.758	1
	2.284-2.532		2.299-2.334					2.286-2.343		2.287-2.345	2.300-2.508											5
																		10.306-10.316				1
									12.088-12.106													1
																		16.081-16.104				1
												22.873-22.894										1
						49.386-49.492														49.370-49.479		2
																				66.344-66.389		1
							72.643-72.698	72.649-72.695				72.648-72.689										3
													89.704-89.813			89.726-89.776			89.716-89.779			3
	91.981-92.471																					1
																		93.086-93.332				1
	99.350-99.693	99.362-99.690	99.423-99.539			99.357-99.696					99.357-99.695											5
								109.788-110.069														1
												118.589-118.890		118.496-118.887								2
	122.776-123.915										123.439-123.747											2
												125.799-125.826										1
chr13																			19.532-19.627			1
																				31.633-31.650		1
																			78.807-78.971			1
						106.633-106.641												106.628-106.642				2
chr14														21.099-21.123								1
											21.278-21.304											1
								23.824-23.850														1
																		26.924-27.185				1
	30.015-30.191					30.052-30.191		30.024-30.177	29.988-30.187		30.049-30.184							30.012-30.179		29.500-30.194		7
									33.293-33.309		33.281-33.313							33.289-33.308		33.267-33.310		4
								72.391-72.464														1
										74.870-74.925	74.870-74.925											2
												75.058-75.378										1
	99.656-99.763								99.657-99.729													2
	104.006-104.364										104.194-104.363				103.823-104.180							3
chr15																		46.298-46.675				1
												47.479-47.685	47.487-47.686									2
									61.814-61.906													1
	84.695-85.398																					1
			89.983-90.031																			1
	91.406-91.432		91.417-91.431				91.398-91.442	91.382-91.429	91.398-91.430									91.400-91.431				6
																		101.950-101.963				1
chr16																				5.786-5.847		1
			7.661-7.669															7.651-7.677				2
	9.873-9.976																					1
																25.780-25.793						1
											28.619-29.004											1
	29.925-30.018																					1
																				53.424-53.544		1
chr17											17.626-18.044											1
											34.901-34.961											1
											65.466-65.485											1
chr18												35.110-35.260				35.118-35.198						2
																39.295-39.320						1
											50.671-51.055							50.606-51.056		50.540-51.069		3
								52.733-52.822				52.471-53.515										2
											77.554-77.586											1
chr19																		0.734-0.738				1
											1.851-1.872											1
																				1.927-1.993		1
	19.352-19.804								19.373-19.627													2
																				30.728-30.766		1
			31.669-31.715																			1
																				31.809-31.922		1
																		46.439-46.505				1
																		47.540-47.742		47.549-47.628		2
	49.093-49.251																					1
	50.066-50.189										50.058-50.177											2
						58.915-59.094																1
chr20									1.495-1.510													1
											1.871-1.901											1
									18.902-18.975													1
										21.097-21.549									21.090-21.549			2
	37.261-37.503																					1
	43.561-43.731																					1
			44.677-44.780																			1
						47.430-47.799																1
	48.092-48.153		48.108-48.131					48.114-48.147			48.110-48.137											4
	49.598-49.636																					1
chr21	15.842-15.848								15.833-15.862	15.842-15.848												3
																				18.415-18.463		1
												18.953-19.045						19.006-19.033				2
			40.306-40.317																			1
chr22	39.946-40.104										39.941-40.076											2
segments count	56	6	19	0	0	19	14	38	32	12	53	40	5	7	3	12	2	46	8	30	8	410
This table shows the detected region locations by LOGODetect for 21 trait pairs. The regions identified in seven or more trait pairs are highlighted in red and bold font. For each trait pair, multiple identified regions with distance no more than 200KB away from each other have been merged into a new single region. The last column shows how many significant trait pairs have significant local gene…
