# Supplementary material for: Detecting local genetic correlations with scan statistics
Source: Nat Commun. 2021 Apr 1;12:2033. doi: 10.1038/s41467-021-22334-6 (PMC8016883; doi:10.1038/s41467-021-22334-6)
Supplement: Supplementary file 7 — Source Data [file 41467_2021_22334_MOESM7_ESM.xlsx]

## Sheet: Figure 2a
Figure 2a
	heritability	method	power
	0.01	LOGODetect	0.11379
	0.02	LOGODetect	0.20999
	0.03	LOGODetect	0.272244
	0.04	LOGODetect	0.383096
	0.05	LOGODetect	0.366162
	0.01	HESS	0.004
	0.02	HESS	0.046646
	0.03	HESS	0.193734
	0.04	HESS	0.397214
	0.05	HESS	0.599658
	0.01	coloc	0.00988
	0.02	coloc	0.07073
	0.03	coloc	0.090168
	0.04	coloc	0.134412
	0.05	coloc	0.186728
	0.01	pw	0.124078
	0.02	pw	0.347424
	0.03	pw	0.140136
	0.04	pw	0.151962
	0.05	pw	0.075946

## Sheet: Figure 2b
Figure 2b
	heritability	method	power
	0.01	LOGODetect	0.19
	0.02	LOGODetect	0.392
	0.03	LOGODetect	0.478
	0.04	LOGODetect	0.614
	0.05	LOGODetect	0.632
	0.01	HESS	0.004
	0.02	HESS	0.048
	0.03	HESS	0.206
	0.04	HESS	0.426
	0.05	HESS	0.65
	0.01	coloc	0.01
	0.02	coloc	0.076
	0.03	coloc	0.112
	0.04	coloc	0.156
	0.05	coloc	0.24
	0.01	pw	0.14
	0.02	pw	0.382
	0.03	pw	0.162
	0.04	pw	0.178
	0.05	pw	0.092

## Sheet: Figure 2c
Figure 2c
	heritability	method	power
	0.01	LOGODetect	0.132073
	0.02	LOGODetect	0.253285
	0.03	LOGODetect	0.318606
	0.04	LOGODetect	0.428459
	0.05	LOGODetect	0.425262
	0.01	HESS	0.00219856
	0.02	HESS	0.0292822
	0.03	HESS	0.11917
	0.04	HESS	0.243918
	0.05	HESS	0.3637
	0.01	coloc	0.00548534
	0.02	coloc	0.0424393
	0.03	coloc	0.054181
	0.04	coloc	0.0828015
	0.05	coloc	0.113102
	0.01	pw	0.0753661
	0.02	pw	0.205918
	0.03	pw	0.0813066
	0.04	pw	0.0882966
	0.05	pw	0.0431288

## Sheet: Figure 2d
Figure 2d
	prop	method	power
	0.1	LOGODetect	0.037232
	0.2	LOGODetect	0.109168
	0.3	LOGODetect	0.285704
	0.4	LOGODetect	0.429948
	0.5	LOGODetect	0.510692
	0.1	HESS	0.004
	0.2	HESS	0.039316
	0.3	HESS	0.183528
	0.4	HESS	0.41666
	0.5	HESS	0.5286
	0.1	coloc	0
	0.2	coloc	0.065752
	0.3	coloc	0.096196
	0.4	coloc	0.203404
	0.5	coloc	0.198288
	0.1	pw	0.022036
	0.2	pw	0.114356
	0.3	pw	0.183396
	0.4	pw	0.265752
	0.5	pw	0.189352

## Sheet: Figure 2e
Figure 2e
	prop	method	power
	0.1	LOGODetect	0.068
	0.2	LOGODetect	0.224
	0.3	LOGODetect	0.468
	0.4	LOGODetect	0.672
	0.5	LOGODetect	0.76
	0.1	HESS	0.004
	0.2	HESS	0.04
	0.3	HESS	0.196
	0.4	HESS	0.448
	0.5	HESS	0.572
	0.1	coloc	0
	0.2	coloc	0.084
	0.3	coloc	0.108
	0.4	coloc	0.236
	0.5	coloc	0.236
	0.1	pw	0.024
	0.2	pw	0.14
	0.3	pw	0.208
	0.4	pw	0.308
	0.5	pw	0.22

## Sheet: Figure 2f
Figure 2f
	prop	method	power
	0.1	LOGODetect	0.0457478
	0.2	LOGODetect	0.139714
	0.3	LOGODetect	0.329568
	0.4	LOGODetect	0.481005
	0.5	LOGODetect	0.55212
	0.1	HESS	0.00245118
	0.2	HESS	0.0250249
	0.3	HESS	0.112925
	0.4	HESS	0.262589
	0.5	HESS	0.326398
	0.1	coloc	0
	0.2	coloc	0.042267
	0.3	coloc	0.0544033
	0.4	coloc	0.11872
	0.5	coloc	0.119374
	0.1	pw	0.0116561
	0.2	pw	0.0710478
	0.3	pw	0.104659
	0.4	pw	0.152998
	0.5	pw	0.111255

## Sheet: Figure 3a
Figure 3a
	barplot
		trait	heritability	s.e.
		BIP	0.3556	0.0181
		SCZ	0.426	0.0162
		MDD	0.0753	0.0047
		NET	0.1047	0.004
		ADHD	0.2398	0.017
		ASD	0.2036	0.0169
		IQ	0.1917	0.0069
	heatmap
		trait1	trait2	region_counts	genetic_correlation
		BIP	SCZ	56	0.68
		BIP	MDD	6	0.42
		BIP	NEU	19	0.14
		BIP	ADHD	0	0.18
		BIP	ASD	0	0.16
		BIP	IQ	19	-0.04
		SCZ	MDD	14	0.4
		SCZ	NEU	38	0.22
		SCZ	ADHD	32	0.2
		SCZ	ASD	12	0.26
		SCZ	IQ	53	-0.23
		MDD	NEU	40	0.78
		MDD	ADHD	5	0.61
		MDD	ASD	7	0.55
		MDD	IQ	3	-0.18
		NEU	ADHD	12	0.26
		NEU	ASD	2	0.18
		NEU	IQ	46	-0.19
		ADHD	ASD	8	0.42
		ADHD	IQ	30	-0.39
		ASD	IQ	8	0.23

## Sheet: Figure 4a
Figure 4a
	method	enrichment
	LOGODetect	18.69
	HESS	1.99
	coloc	4.06
	gwas-pw	4.64

## Sheet: Figure 4b
Figure 4b
	method	enrichment
	LOGODetect & HESS	4.99
	Only HESS	1.76
	LOGODetect & coloc	4.79
	Only coloc	3.67
	LOGODetect & pw	5.82
	Only pw	2.84

## Sheet: Figure 4c
Figure 4c
	prop_SNP	prop_gencov	Method
	0	0	LOGODetect
	0	0	LOGODetect
	8.3709e-05	0.0105	LOGODetect
	0.00011055	0.0137	LOGODetect
	0.00019141	0.013	LOGODetect
	0.00021036	0.0146	LOGODetect
	0.00024676	0.0166	LOGODetect
	0.00028937	0.0186	LOGODetect
	0.00035731	0.021	LOGODetect
	0.00038365	0.023	LOGODetect
	0.00049672	0.0257	LOGODetect
	0.00054167	0.0277	LOGODetect
	0.00059166	0.0295	LOGODetect
	0.00077938	0.0326	LOGODetect
	0.00083155	0.0351	LOGODetect
	0.00092868	0.0373	LOGODetect
	0.001	0.04	LOGODetect
	0.0012	0.0438	LOGODetect
	0.0012	0.0457	LOGODetect
	0.0012	0.0465	LOGODetect
	0.0013	0.0487	LOGODetect
	0.0014	0.0497	LOGODetect
	0.0014	0.0511	LOGODetect
	0.0014	0.0511	LOGODetect
	0.0014	0.0525	LOGODetect
	0.0016	0.0559	LOGODetect
	0.0018	0.0547	LOGODetect
	0.0018	0.0551	LOGODetect
	0.0018	0.0558	LOGODetect
	0.0019	0.0576	LOGODetect
	0.0019	0.0587	LOGODetect
	0.0019	0.0599	LOGODetect
	0.0019	0.06	LOGODetect
	0.0022	0.0633	LOGODetect
	0.0023	0.0644	LOGODetect
	0.0023	0.0649	LOGODetect
	0.0023	0.0672	LOGODetect
	0.0024	0.0688	LOGODetect
	0.0025	0.0716	LOGODetect
	0.0025	0.0728	LOGODetect
	0.0025	0.0741	LOGODetect
	0.0028	0.0749	LOGODetect
	0.003	0.0777	LOGODetect
	0.0033	0.0804	LOGODetect
	0.0033	0.0804	LOGODetect
	0.0035	0.0818	LOGODetect
	0.0038	0.0888	LOGODetect
	0.0039	0.0909	LOGODetect
	0.0039	0.0925	LOGODetect
	0.004	0.0949	LOGODetect
	0.0041	0.0965	LOGODetect
	0.0041	0.0982	LOGODetect
	0.0042	0.1013	LOGODetect
	0.0044	0.1048	LOGODetect
	0.0047	0.1116	LOGODetect
	0.0049	0.1133	LOGODetect
	0.0049	0.1138	LOGODetect
	0.0051	0.1164	LOGODetect
	0.0051	0.1168	LOGODetect
	0.0051	0.1168	LOGODetect
	0.0051	0.1183	LOGODetect
	0.0052	0.1199	LOGODetect
	0.0053	0.1218	LOGODetect
	0.0054	0.1225	LOGODetect
	0.0057	0.1254	LOGODetect
	0.0057	0.1254	LOGODetect
	0.0057	0.126	LOGODetect
	0.006	0.1289	LOGODetect
	0.0062	0.1313	LOGODetect
	0.0063	0.1323	LOGODetect
	0.0063	0.1324	LOGODetect
	0.0064	0.1342	LOGODetect
	0.0064	0.1352	LOGODetect
	0.0065	0.1365	LOGODetect
	0.0065	0.1379	LOGODetect
	0.0065	0.1384	LOGODetect
	0.0065	0.1384	LOGODetect
	0.0065	0.1388	LOGODetect
	0.0066	0.1398	LOGODetect
	0.0067	0.1419	LOGODetect
	0.0067	0.1433	LOGODetect
	0.0067	0.1433	LOGODetect
	0.0069	0.145	LOGODetect
	0.0069	0.1469	LOGODetect
	0.0069	0.1472	LOGODetect
	0.007	0.1485	LOGODetect
	0.007	0.1497	LOGODetect
	0.0072	0.1515	LOGODetect
	0.0075	0.1529	LOGODetect
	0.0075	0.1533	LOGODetect
	0.0075	0.1543	LOGODetect
	0.0075	0.155	LOGODetect
	0.0078	0.1566	LOGODetect
	0.0078	0.1569	LOGODetect
	0.0078	0.1576	LOGODetect
	0.0078	0.1579	LOGODetect
	0.0078	0.1579	LOGODetect
	0.0079	0.159	LOGODetect
	0.0079	0.1593	LOGODetect
	0.008	0.1607	LOGODetect
	0.008	0.1619	LOGODetect
	0.008	0.1632	LOGODetect
	0.0082	0.1651	LOGODetect
	0.0083	0.1669	LOGODetect
	0.0084	0.1678	LOGODetect
	0.0087	0.1692	LOGODetect
	0.009	0.1719	LOGODetect
	0.009	0.1728	LOGODetect
	0.0093	0.1752	LOGODetect
	0.0093	0.1767	LOGODetect
	0.0095	0.1781	LOGODetect
	0.0095	0.1797	LOGODetect
	0.0095	0.1798	LOGODetect
	0.0096	0.1807	LOGODetect
	0.0097	0.183	LOGODetect
	0.0098	0.1844	LOGODetect
	0.0098	0.1844	LOGODetect
	0.0098	0.1847	LOGODetect
	0.0099	0.1858	LOGODetect
	0.01	0.1876	LOGODetect
	0.0101	0.1887	LOGODetect
	0.0101	0.189	LOGODetect
	0.0101	0.1896	LOGODetect
	0.0102	0.1908	LOGODetect
	0.0102	0.1908	LOGODetect
	0.0102	0.192	LOGODetect
	0.0102	0.192	LOGODetect
	0.0102	0.1927	LOGODetect
	0.0102	0.1927	LOGODetect
	0.0104	0.1941	LOGODetect
	0.0105	0.1957	LOGODetect
	0.0105	0.1965	LOGODetect
	0.0107	0.198	LOGODetect
	0.0107	0.1986	LOGODetect
	0.011	0.2003	LOGODetect
	0.0111	0.201	LOGODetect
	0.0111	0.202	LOGODetect
	0.0112	0.2042	LOGODetect
	0.0112	0.2052	LOGODetect
	0.0113	0.2063	LOGODetect
	0.0113	0.2064	LOGODetect
	0.0113	0.2064	LOGODetect
	0.0113	0.2064	LOGODetect
	0.0114	0.2078	LOGODetect
	0.0116	0.2093	LOGODetect
	0.0116	0.2105	LOGODetect
	0.0117	0.2117	LOGODetect
	0.0118	0.2142	LOGODetect
	0.0119	0.2155	LOGODetect
	0.0122	0.2172	LOGODetect
	0.0122	0.2174	LOGODetect
	0.0122	0.2177	LOGODetect
	0.0122	0.2181	LOGODetect
	0.0122	0.2186	LOGODetect
	0.0125	0.2209	LOGODetect
	0.0125	0.2209	LOGODetect
	0.0126	0.2217	LOGODetect
	0.0126	0.2233	LOGODetect
	0.0126	0.2235	LOGODetect
	0.0127	0.2248	LOGODetect
	0.0127	0.2249	LOGODetect
	0.0128	0.2262	LOGODetect
	0.0128	0.2262	LOGODetect
	0.0128	0.2251	LOGODetect
	0.0128	0.2256	LOGODetect
	0.0129	0.2266	LOGODetect
	0.013	0.2283	LOGODetect
	0.0131	0.229	LOGODetect
	0.0132	0.23	LOGODetect
	0.0135	0.2312	LOGODetect
	0.0136	0.234	LOGODetect
	0.0137	0.2344	LOGODetect
	0.0139	0.2373	LOGODetect
	0.0139	0.2385	LOGODetect
	0.0141	0.2393	LOGODetect
	0.0141	0.2403	LOGODetect
	0.0142	0.2415	LOGODetect
	0.0142	0.2421	LOGODetect
	0.0143	0.2432	LOGODetect
	0.0143	0.2439	LOGODetect
	0.0144	0.2428	LOGODetect
	0.0144	0.2439	LOGODetect
	0.0144	0.2433	LOGODetect
	0.0144	0.2436	LOGODetect
	0.0145	0.2448	LOGODetect
	0.0145	0.2458	LOGODetect
	0.0146	0.2462	LOGODetect
	0.0146	0.2483	LOGODetect
	0.0149	0.2486	LOGODetect
	0.015	0.2496	LOGODetect
	0.0151	0.2515	LOGODetect
	0.0152	0.2532	LOGODetect
	0.0156	0.256	LOGODetect
	0.0159	0.2571	LOGODetect
	0.0161	0.2584	LOGODetect
	0.0161	0.2588	LOGODetect
	0.0162	0.2603	LOGODetect
	0.0162	0.261	LOGODetect
	0.0165	0.2632	LOGODetect
	0.0166	0.2645	LOGODetect
	0.0166	0.2645	LOGODetect
	0.0167	0.2652	LOGODetect
	0.0167	0.2663	LOGODetect
	0.0168	0.2671	LOGODetect
	0.0168	0.268	LOGODetect
	0.0169	0.2694	LOGODetect
	0.017	0.2704	LOGODetect
	0.017	0.2708	LOGODetect
	0.0171	0.2715	LOGODetect
	0.0172	0.2724	LOGODetect
	0.0175	0.2754	LOGODetect
	0.0175	0.276	LOGODetect
	0.0176	0.2772	LOGODetect
	0.0176	0.278	LOGODetect
	0.0177	0.279	LOGODetect
	0.018	0.2799	LOGODetect
	0.018	0.2805	LOGODetect
	0.018	0.2807	LOGODetect
	0.0182	0.2818	LOGODetect
	0.0184	0.2844	LOGODetect
	0.0184	0.2844	LOGODetect
	0.0185	0.2855	LOGODetect
	0.0185	0.2864	LOGODetect
	0.0188	0.2891	LOGODetect
	0.0189	0.2909	LOGODetect
	0.019	0.2927	LOGODetect
	0.019	0.293	LOGODetect
	0.0191	0.2941	LOGODetect
	0.0191	0.2941	LOGODetect
	0.0193	0.2949	LOGODetect
	0.0193	0.2952	LOGODetect
	0.0195	0.2965	LOGODetect
	0.0195	0.2968	LOGODetect
	0.0195	0.2974	LOGODetect
	0.0196	0.2985	LOGODetect
	0.0196	0.2986	LOGODetect
	0.0198	0.2997	LOGODetect
	0.0199	0.3007	LOGODetect
	0.0199	0.3008	LOGODetect
	0.0202	0.3021	LOGODetect
	0.0203	0.304	LOGODetect
	0.0206	0.3064	LOGODetect
	0.0207	0.3073	LOGODetect
	0.0207	0.3084	LOGODetect
	0.0207	0.3097	LOGODetect
	0.0208	0.3107	LOGODetect
	0.0208	0.3105	LOGODetect
	0.0211	0.3125	LOGODetect
	0.0212	0.3133	LOGODetect
	0.0212	0.314	LOGODetect
	0.0212	0.3142	LOGODetect
	0.0213	0.315	LOGODetect
	0.0213	0.3152	LOGODetect
	0.0213	0.3152	LOGODetect
	0.0215	0.3169	LOGODetect
	0.0215	0.3174	LOGODetect
	0.0216	0.3184	LOGODetect
	0.0216	0.3185	LOGODetect
	0.0216	0.3187	LOGODetect
	0.0218	0.3201	LOGODetect
	0.0219	0.3217	LOGODetect
	0.0219	0.3221	LOGODetect
	0.0221	0.3236	LOGODetect
	0.0223	0.3249	LOGODetect
	0.0224	0.3272	LOGODetect
	0.0226	0.3287	LOGODetect
	0.0227	0.3306	LOGODetect
	0.0228	0.3312	LOGODetect
	0.023	0.3324	LOGODetect
	0.0231	0.3336	LOGODetect
	0.0231	0.3348	LOGODetect
	0.0231	0.3348	LOGODetect
	0.0232	0.3352	LOGODetect
	0.0232	0.3358	LOGODetect
	0.0232	0.3358	LOGODetect
	0.0233	0.3361	LOGODetect
	0.0233	0.3375	LOGODetect
	0.0233	0.3379	LOGODetect
	0.0233	0.3381	LOGODetect
	0.0234	0.3391	LOGODetect
	0.0234	0.3397	LOGODetect
	0.0235	0.3411	LOGODetect
	0.0235	0.3418	LOGODetect
	0.0237	0.3436	LOGODetect
	0.0237	0.3436	LOGODetect
	0.0237	0.3444	LOGODetect
	0.0238	0.3451	LOGODetect
	0.0239	0.3466	LOGODetect
	0.0239	0.347	LOGODetect
	0.0241	0.3479	LOGODetect
	0.0244	0.3501	LOGODetect
	0.0246	0.3519	LOGODetect
	0.0247	0.3531	LOGODetect
	0.0249	0.3545	LOGODetect
	0.0249	0.3549	LOGODetect
	0.0252	0.3564	LOGODetect
	0.0252	0.3568	LOGODetect
	0.0252	0.3568	LOGODetect
	0.0252	0.3572	LOGODetect
	0.0252	0.3575	LOGODetect
	0.0252	0.357	LOGODetect
	0.0253	0.3579	LOGODetect
	0.0253	0.3586	LOGODetect
	0.0254	0.359	LOGODetect
	0.0254	0.3596	LOGODetect
	0.0255	0.3618	LOGODetect
	0.0256	0.3627	LOGODetect
	0.0258	0.3639	LOGODetect
	0.026	0.3655	LOGODetect
	0.026	0.3657	LOGODetect
	0.0261	0.3661	LOGODetect
	0.0261	0.367	LOGODetect
	0.0264	0.3704	LOGODetect
	0.0264	0.3707	LOGODetect
	0.0264	0.3717	LOGODetect
	0.0264	0.3717	LOGODetect
	0.0267	0.3737	LOGODetect
	0.0267	0.3745	LOGODetect
	0.0268	0.3759	LOGODetect
	0.0268	0.3757	LOGODetect
	0.027	0.3772	LOGODetect
	0.027	0.3776	LOGODetect
	0.0271	0.3786	LOGODetect
	0.0271	0.379	LOGODetect
	0.0272	0.3798	LOGODetect
	0.0272	0.3803	LOGODetect
	0.0272	0.3811	LOGODetect
	0.0275	0.3821	LOGODetect
	0.0276	0.3829	LOGODetect
	0.0276	0.3837	LOGODetect
	0.0279	0.3854	LOGODetect
	0.028	0.3867	LOGODetect
	0.028	0.3868	LOGODetect
	0.028	0.3868	LOGODetect
	0.028	0.3876	LOGODetect
	0.028	0.3877	LOGODetect
	0.0281	0.3882	LOGODetect
	0.0281	0.3886	LOGODetect
	0.0281	0.3886	LOGODetect
	0.0281	0.3894	LOGODetect
	0.0284	0.3906	LOGODetect
	0.0285	0.3917	LOGODetect
	0.0285	0.392	LOGODetect
	0.0285	0.3918	LOGODetect
	0.0289	0.3936	LOGODetect
	0.0289	0.3946	LOGODetect
	0.029	0.3956	LOGODetect
	0.029	0.3964	LOGODetect
	0.0291	0.3973	LOGODetect
	0.0291	0.3975	LOGODetect
	0.0292	0.398	LOGODetect
	0.0292	0.3984	LOGODetect
	0.0292	0.3988	LOGODetect
	0.0293	0.3995	LOGODetect
	0.0294	0.4011	LOGODetect
	0.0295	0.4021	LOGODetect
	0.0295	0.4026	LOGODetect
	0.0295	0.4031	LOGODetect
	0.0296	0.4047	LOGODetect
	0.0297	0.4052	LOGODetect
	0.0297	0.4063	LOGODetect
	0.0299	0.4074	LOGODetect
	0.0299	0.4079	LOGODetect
	0.03	0.4086	LOGODetect
	0.03	0.4094	LOGODetect
	0.03	0.4093	LOGODetect
	0.03	0.4093	LOGODetect
	0.0301	0.4101	LOGODetect
	0	0	HESS
	0	0	HESS
	0.0012	0.007	HESS
	0.0017	0.0105	HESS
	0.0026	0.0151	HESS
	0.0033	0.0178	HESS
	0.0039	0.0211	HESS
	0.0044	0.0272	HESS
	0.005	0.0334	HESS
	0.0056	0.0395	HESS
	0.006	0.0426	HESS
	0.0067	0.0468	HESS
	0.007	0.0496	HESS
	0.0077	0.0523	HESS
	0.0081	0.0539	HESS
	0.009	0.0571	HESS
	0.0096	0.0619	HESS
	0.01	0.0647	HESS
	0.0106	0.0687	HESS
	0.0114	0.071	HESS
	0.0123	0.0742	HESS
	0.013	0.0774	HESS
	0.0135	0.0797	HESS
	0.014	0.0807	HESS
	0.0145	0.0841	HESS
	0.0148	0.0853	HESS
	0.0155	0.0864	HESS
	0.016	0.0891	HESS
	0.0168	0.0929	HESS
	0.0176	0.0937	HESS
	0.0179	0.0961	HESS
	0.0183	0.0977	HESS
	0.0188	0.1015	HESS
	0.0202	0.1032	HESS
	0.021	0.1055	HESS
	0.0216	0.1087	HESS
	0.0222	0.1129	HESS
	0.0229	0.1162	HESS
	0.0235	0.12	HESS
	0.0242	0.1244	HESS
	0.0243	0.1253	HESS
	0.0251	0.1278	HESS
	0.0255	0.1296	HESS
	0.0258	0.1315	HESS
	0.0262	0.1333	HESS
	0.0267	0.1351	HESS
	0.0274	0.1389	HESS
	0.0277	0.1413	HESS
	0.0283	0.1452	HESS
	0.0289	0.1469	HESS
	0.0295	0.1494	HESS
	0	0	coloc
	0.0009686	0.0054	coloc
	0.0013	0.0073	coloc
	0.0025	0.0097	coloc
	0.0033	0.0133	coloc
	0.0038	0.0168	coloc
	0.0046	0.0207	coloc
	0.0051	0.0268	coloc
	0.0058	0.0292	coloc
	0.0064	0.0321	coloc
	0.0072	0.0344	coloc
	0.0081	0.0349	coloc
	0.0088	0.0363	coloc
	0.0092	0.0378	coloc
	0.0096	0.0403	coloc
	0.0105	0.0435	coloc
	0.0109	0.0452	coloc
	0.0112	0.0466	coloc
	0.0116	0.048	coloc
	0.0125	0.0513	coloc
	0.0129	0.0549	coloc
	0.0135	0.0597	coloc
	0.0138	0.0618	coloc
	0.0143	0.0626	coloc
	0.015	0.0638	coloc
	0.0154	0.0656	coloc
	0.0164	0.0677	coloc
	0.0169	0.0686	coloc
	0.0176	0.0713	coloc
	0.0189	0.0728	coloc
	0.0196	0.0723	coloc
	0.0199	0.075	coloc
	0.021	0.0782	coloc
	0.0221	0.0808	coloc
	0.0228	0.0849	coloc
	0.0233	0.0887	coloc
	0.0236	0.0917	coloc
	0.0239	0.0942	coloc
	0.0242	0.0965	coloc
	0.0247	0.0991	coloc
	0.0256	0.1021	coloc
	0.0262	0.106	coloc
	0.0269	0.1066	coloc
	0.0275	0.1108	coloc
	0.0282	0.1134	coloc
	0.0285	0.116	coloc
	0.0296	0.1188	coloc
	0.00049789	0.0033	pw
	0.001	0.0092	pw
	0.0019	0.0124	pw
	0.0027	0.016	pw
	0.0032	0.0207	pw
	0.0037	0.0238	pw
	0.0045	0.0271	pw
	0.0049	0.0296	pw
	0.0054	0.0313	pw
	0.0057	0.0339	pw
	0.0061	0.0362	pw
	0.0064	0.0381	pw
	0.0069	0.041	pw
	0.0076	0.0439	pw
	0.0084	0.0479	pw
	0.0092	0.0504	pw
	0.0095	0.0524	pw
	0.0102	0.0519	pw
	0.0105	0.0535	pw
	0.0111	0.0573	pw
	0.0124	0.0587	pw
	0.0133	0.0592	pw
	0.014	0.0634	pw
	0.0144	0.0652	pw
	0.015	0.069	pw
	0.0156	0.0721	pw
	0.0162	0.0762	pw
	0.0169	0.0789	pw
	0.0179	0.0812	pw
	0.0184	0.0821	pw
	0.0187	0.0848	pw
	0.0191	0.0866	pw
	0.0195	0.0881	pw
	0.02	0.0945	pw
	0.0207	0.0959	pw
	0.0212	0.0985	pw
	0.0219	0.1011	pw
	0.0222	0.1037	pw
	0.0228	0.108	pw
	0.0238	0.1106	pw
	0.0245	0.1162	pw
	0.0254	0.1193	pw
	0.0257	0.1208	pw
	0.026	0.1238	pw
	0.0267	0.126	pw
	0.0273	0.127	pw
	0.0281	0.1287	pw
	0.0294	0.1306	pw
	0.0301	0.1302	pw

[truncated: 2 more sheets: Figure 5a, Figure 5c]
